# Supplementary material for: Prevalence of Drug-Resistant Tuberculosis in Mainland China: Systematic Review and Meta-Analysis
Source: PLoS One. 2011 Jun 3;6(6):e20343. doi: 10.1371/journal.pone.0020343 (PMC3108589; doi:10.1371/journal.pone.0020343)
Supplement: Table S2 — Detailed information of the included studies. (XLS) [file pone.0020343.s006.xls]

## Sheet: Data
First author	Published time	Enrollment time	Region	DST	Total	Mean age(±SD)(year)	Age range (year)	Proportion of Males (%)	New case																Previously treated case
									Case Number	Any drug resistance	Mono-drug resistance	Multi-drug resistance	H	R	S	E	HR	HRS	HRE	HRES	Frequency				Case Number	Any drug resistance	Mono-drug resistance	Multi-drug resistance	H	R	S	E	HR	HRS	HRE	HRES	Frequency
																					H	R	S	E													H	R	S	E
An Y	2007	2004-2004	North China	Proportion method	1197			63.2	1043	187		24									91	44	95	43	154	54.054		18									38	23	33	14
Cao M	2002	1997-1999	East China	Absolute concertration method	230		1-83	68.7	230	64	42										26	20	25	2
Che Y	2010	2007-2009	East China	Proportion method	1149			69.1	974	290		46					14	14	6	12	155	63	173	44	175	108		55					9	18	11	17	76	67	62	36
Chen K	2008	2003-2007	South China	Absolute concertration method	624				514	273															110	74
Chen S	2003	1990-2001	East China	Absolute concertration method	4280		11-79	76.7	2866	622		106													1414	936		385
Chen Y	2001	1992-1996	Central China	Absolute concertration method	366		14-76	62.8	366	126	48	40	16	4	28	0	14	12	2	12	56	44	52	14
Chen Z	2004	1992-2000	South China	BACTEC	1620		15-77		1620	387	192	63									260	85	132	186
Cheng S	1999	1995-1998	Central China	Absolute concertration method	121																				121	112	8						60
Cheng Y	2009	2001-2005	East China	Absolute concertration method	1913		14-83	73.5	1375	182		30									782	407	689	166	538	346		159									362	390	265	117
Cui W	2006	2001-2004	Central China	Absolute concertration method	301				179	74	53	5	16	22	11	4	4	1	0	0	26	36	24	10	122	91	22	27	8	5	7	2	10	13	4	0	49	58	53	23
Dai J*	2005	1996-1999	East China	Absolute concertration method	225				225	34	13	10	6	0	6	1	4	0	4	2	23	21	14	5
Dai J*	2005	2001-2003	East China	Absolute concertration method	258				258	45	18	10	9	2	7	0	6	0	3	1	32	28	16	1
Fan S	1995	1990-1993	Central China	Absolute concertration method	212			66	212	142	33	47	11	4	12	0	7	25	0	15	104	59	105	27
Fan Y	2006	2002-2004	East China	Absolute concertration method	240	57.7	19-89	81.2																	240	95	35	35					8	16	5	6
Guang X*	2008	2001-2001	Central China	Proportion method	1487				1222	364		95									208	117	271	53	265	161		97									125	113	114	48
Guang X*	2008	1999-1999	North China	Proportion method	904				818	344		85									207	93	279	31	86	48		21									36	25	36	12
Guang X*	2008	2001-2001	North China	Proportion method	1262				876	313		61									178	84	187	78	386	252		142									218	175	115	123
Guo L	1999	1993-1999	Central China	Absolute concertration method	187		15-74	55.1	187	105	26	32	4	6	8	6	5	10		15	66	43	71	33
Han J	2001	1997-1999	East China	Absolute concertration method	219		4-70	61.6	219	58	35	6									23	19	21	2
Han S	2003	1998-2002	East China	BACTEC	407	42	20-82	80.1	407	183	115	27									145	42	46	39
He H	2003	1998-1999	East China	Proportion method	1103				938	145		42													165	98		57
He L	2010	2004-2008	North China	Proportion method	744				744	268	100	87	46	15	27	6	14	25	3	26	114	83	78	35
Hou S	2008	2005-2006	East China	Proportion method	172		16-60	55.8	172	63	35	28	9	7	15	4					36	30	40	18
Hu Z	2000	1985-1995	East China	Absolute concertration method	2313				2313	254	64	28									120	104	154	58
Huang W*	2005	1996-2000	South China	Absolute concertration method	489				489	102	44	58	27	15	0	1	36	15	0	7	85	78	7	23
Huang W*	2005	2001-2004	South China	Absolute concertration method	745				745	189	111	78	79	24	3	4	53	22	0	3	145	90	6	29
Huang X	2007	2001-2004	South China	Proportion method	237				237	79	64	3	19	22	18	5					26	28	23	10
Huang Y	2000	1996-1998	South China	Absolute concertration method	314	44.9(±18.0)	15-86	72.3	183	100	51	6					0			3	50	10	20	13	131	109	20	55					9			25	83	59	41	37
Jia W	2008	2004-2005	West China	Proportion method	1083		12-77		969	251	181	41	52	14	106	9	12	21	3	5	109	68	161	21	114	35	14	9	5	3	6	0	1	8	0	0	19	19	24	2
Jin F	2007	2000-2004	East China	Proportion method	833				684	103	36	11	18	25	14	6	8	3	0		37	52	41	17	149	61	26	18	10	7	5	3	9	7	2		33	37	24	13
Li G	2006		North China	Absolute concertration method	151			73.5																	151		24										123	101	95	52
Li G	2002	1999-1999	Central China	Proportion method	1097				859	150	94	18	32	10	51	1					83	33	98	5	238	106	32	52	13	4	15	0					79	64	61	21
Li Q	2000	1998-1999	East China	Proportion method	953				809	120	84	36					10	17	0	9	72	52	73	13	144	85	35	50					21	10	1	18	64	64	40	25
Li S	2001	1982-1998	North China	Absolute concertration method	2401		15-70	57.6	762	248		54													1639	1205		330
Liao G	2006	2000-2005	South China	Absolute concertration method	619																				619	356	112	188	64	33	14	33	79	51	27	31	272	256	141	79
Lin H	2008	2003-2006	West China	Proportion method	1089	40	16-85	66.9	929	213	184	36									92	67	119	25	160	89		43									61	50	58	27
Liu C	2011	2003-2009	Central China	Absolute concertration method	3653	43		69	2980	1117		204									846	580	674	553	673	320		170									320	208	250	174
Liu C	2010	2006-2009	South China	Absolute concertration method	1147				872	296	190	37	61	29	178	9	5	13	4	15	98	66	206	28	275	166	56	78	45	16	85	7	15	20	10	33	123	94	138	50
Liu C	2011	1997-2009	North China	Proportion method	5523	45.8(±20.2)	0.5-98.0	67.9	2093	728	344	167	27	58	153	106	37	24	65	41	314	307	377	359	3430	1876	473	905	45	37	219	172	461	179	166	99	1355	1264	1100	1096
Liu J	2003	1998-2001	East China	BACTEC	516	42.3	10-89	67.4	284	113	34	38					8	8	7	15	97	40	48	62	232	178	26	96					9	11	17	59	151	107	108	119
Liu L	2010	2004-2009	West China	Proportion method	2318				1796			218					31	103	11	73					522			333					65	156	23	89
Liu W	1998	1993-1996	West China	Absolute concertration method	145		19-65	56.5	145	28	12	4					3			0	15	12	16	2
Liu X	1999		Central China	Absolute concertration method	114				114	36	15										27	19	29	17
Liu X	2007	2004-2006	North China	Absolute concertration method	1055				776	278															279	229
Liu X	2009	2005-2008	North China	Absolute concertration method	1711			59.2	1298	410															413	332
Liu X	2006	1992-2000	North China	Absolute concertration method	887			43.2	617	617															270	270
Liu Z	2007	2004-2005	East China	Proportion method	984				831	221	146	30					8	8	3	11	102	41	160	32	153	80	24	45					17	12	6	10	57	53	45	21
Luo Y	2005	2001-2003	South China	BACTEC	2819				2193	384	165	161	112	12	38	3	55	22	53	31	329	175	169	71	626	215	91	96	62	11	16	2	30	11	24	31	182	111	95	51
Mei J	2007	2004-2005	East China	Proportion method	964				764	118	57	30	25	6	26	0	7	17	1	5	85	37	78	7	200	55	19	25	11	2	5	1	6	10	2	7	43	30	33	12
Peng J	2005	2002-2003	South China	Proportion method	558				558	101	51	32	20	5	23	3	11	9	6	6	65	42	55	19
Qian M	2005	1999-1999	South China	Proportion method	166	48.4	13-89	80.7																	166	56		26									37	33	29	13
Qiu L	2003	1991-2000	East China	BACTEC	916				628	111	53	31	19	4	30	0	9	15	3	4	50	35	49	7	288	246	61	174	34	3	24	0	21	46	31	76	208	177	146	107
Qiu Q	2002	1993-2001	East China	Absolute concertration method	1320			60.6	520	155															800	472
Ren L	2005	1996-2001	East China	BACTEC	440																				440	354	67	217	41	4	15	7	29	70	14	104	314	238	228	167
Shao Y	2011	2008-2008	East China	Proportion method	1824	50.8(±19.3)		73.5	1180	387		90					9	33	5	43	228	112	287	97	644	360		213					28	61	21	103	296	242	248	158
Shen J	2005	1992-2003	East China	Proportion method	864		16-83	54.6	616	132	94	38	33	17	44	0	13	14	5	6	71	55	64	11	248	193	65	128	31	11	23	0	16	34	17	61	159	139	118	78
Shen X	2009	2000-2006	East China	(Proportion method&Absolute concertration method)	8415			74.9	7035	1016		199									598	287	690	56	1380	385		134									270	185	247	43
Shen X	1999	1984-1995	North China	Absolute concertration method	490			56.7	490	71	34	8	13		19			4	1	3	48	9	54	4
Shi L	2007	2000-2005	West China	Absolute concertration method	169			63.6																	169	165	11	133	4	5	2	0	24	75	4	30	142	154	127	36
Si H	2009	2004-2005	West China	Absolute concertration method	909				743	153		52					9	33	3	7	105	73	104	23	166	83		40					8	25	2	5	55	59	54	18
Tang S	2001	1995-1999	East China	Absolute concertration method	1948				883	359		21					5	11	2	3	266	42	150	176	1065	763		428					69	126	49	184	651	516	479	339
Wan J	2010	1999-2008	North China	Absolute concertration method	43626				26188	6859		4625													17438	12991		2842
Wang D	2010	2007-2009	North China	Absolute concertration method	967			66.3	501	305	44	61	10	6	5	19	8	7	27	19	171	139	131	177	466	373	64	127	17	13	8	17	32	23	49	23	215	192	150	239
Wang F*	2010	1999-2000	East China	Absolute concertration method	141				141	13	6	6									10	7	7	4
Wang F*	2010	2001-2008	East China	Absolute concertration method	411				411	60	19	19									50	19	49	14
Wang G	2002	1996-1996	Central China	Proportion method	1372			71.6	916	394	133	151	51	14	63	5	19	71	2	59	284	190	298	94	456	311	65	169	17	14	32	2	26	74	8	61	225	220	238	93
Wang J	2010	2007-2008	West China	Absolute concertration method	102	42.8	12-73	70.5	102	46		21					12	7		2	22	33	30	10
Wang Q	2009	2000-2008	East China	Absolute concertration method	784	36.7(±13.7)	14-77	63.2	587	133		16	48	25	75	17	5	4	2	5	48	25	75	17	197	114		59	74	71	57	20	23	16	7	13	74	71	132	37
Wang Q*	2007	1996-2000	East China	Absolute concertration method	2036				974	104		25													1062	764		148
Wang Q*	2007	2001-2005	East China	Absolute concertration method	2590				1214	186		69													1376	1052		250
Wang S	2006	1999-2002	West China	Absolute concertration method	1027				1027	520										112	300	358	344	242
Wang S	1999	1997-1997	East China	Proportion method	1229			69.9	1009	178	99	29	38	6	54	1	4	14	2	9	114	38	123	17	220	110	35	43	21	1	13	0	7	16	4	16	89	51	23	76
Wang X	2000	1997-1997	East China	Absolute concertration method	709				598	112	63	19	25	10	21	7	6	7	3	3	67	36	53	28	111	76	19	43	6	13	0	0	11	20	4	8	57	62	38	20
Wang X	2009	2007-2008	East China	Absolute concertration method	545	48		77.7	412	67		15									48	19	49	31	133	33		23									32	17	30	22
Wang Y	2004	1993-2001	North China	Absolute concertration method	353																				353		109
Wei X	2009	2004-2008	South China	Proportion method	1537		16-77	64.2	1196	312	190	61	65	10	100	18	14	19	12	16	147	59	240	47	341	216	62	102	21	7	31	3	40	14	25	23	122	118	101	45
Wu M	2001	1993-1998	East China	BACTEC	262	38.9	19-80	76.7	262	109		20									75	30	28	42
Wu Q	2010	1999-2008	South China	Proportion method	6702			59.6	6223	1611	836	235													479	259	70	78
Wu S	2001	1992-1999	East China	Absolute concertration method	352	43.1	17-76	68.5	146	21	6	7	1	0	4	0	1	3	0	3	13	8	18	5	206	70	16	27	5	3	6	2	5	12	3	11	46	44	50	25
Xie Y	2008	2004-2004	North China	Proportion method	1995				1574	568		85									266	167	382	93	421	218		128									202	170	136	103
Xing A	2003	1992-2000	North China	Absolute concertration method	236	41.2	17-76	45.8	133	21	5	7	1	0	4	0	1	2	0	3	13	8	17	5	103	40	9	16	3	2	3	1	3	6	2	5	23	22	25	12
Xu D	2006	2001-2004	East China	Proportion method	1192	42.4	14-83	73.7	962	183	121	18													230	118	24	64
Yang J	1994	1981-1990	West China	Absolute concertration method	236			74.2	236	114	38	13	17	2	10	5	7	5	1	0	87	28	63	22
Yang X	2003	1993-2000	North China	Absolute concertration method	1199				942		149	45													257		58	71
Yuan H	2003	1992-2001	South China	Absolute concertration method	170	42.5	19-72		170	60	25	5	5	5	9	6	3	0	2	0	18	28	25	28
Zhai O	1997	1980-1991	East China	Absolute concertration method	305		15-74	57	305	124	62	2	13	1	13	31	1	1			62	8	59	60
Zhang H	2003		West China	Absolute concertration method	258				258	49	21	17
Zhang L	1995	1962-1992	North China	Absolute concertration method	1391				1391	209	125	5	51	5	50	4	0	1	4	0	23	19	21	2
Zhang L	2000	1996-1998	Central China	Proportion method	482		15-73	62.9	162	74	21	33	8	5	8	0	5	12	1	15	54	46	55	20	320	203	48	110	9	10	28	1	13	54	4	39	142	132	164	74
Zhang Q	1999	1994-1998	East China	Absolute concertration method	882				511		89										60	39	73	20	371		38										199	207	173	116
Zhang S	2005	2002-2003	East China	Proportion method	394	38.5	15-69	66.5	280	73	43									6	33	27	45	15	114	54	11									10	30	13	34	8
Zhang T	2002	1992-2002	West China	BACTEC	3373			71.1	1315	412	128	154									28	38	48	14	2058	1476	339	822									99	104	100	36
Zhang Z	2010	2003-2005	East China	BACTEC	141	50.1(±19.3)	6-93	69.7																	141								37			18	66	40	49	35
Zhao D	2010	2007-2009	Central China	Proportion method	409	48.5	16-87	58.9	161	24	6	16	2	1	3	0	2	4	2	8	21	17	10	20	348	165	31	121	16	4	9	2	7	26	6	82	138	129	102	104
Zhao Y	2005	1999-2002	North China	Proportion method	1126				858	559	243	268									327	185	228	155	268	222	179	160									152	110	107	77
Zhen X	1999	1990-1993	Central China	Proportion method	481				481	145	43	63	15	5	20	3	11	24	2	26	109	76	109	37
Zheng R	2008	2001-2005	East China	Absolute concertration method	875				875	180	120	31	38	22	52	8	12	12	4	3	85	65	92	23
Zhong Q	2001	1998-1999	South China	Proportion method	1648			75.4	1482	267	146	79	60	15	62	9	27	19	10	23	169	105	138	53	166	56	23	26	6	5	12	0	10	6	4	6	37	33	29	13
Zhou B	1998	1976-1996	East China	Absolute concertration method	1762				1762	359	198	17	4	75	129	1	3	12		11	193	50	273	18
Zhou G	2009	2003-2007	South China	Absolute concertration method	220																				220	104	41	23	16	2	17	6	6	4	4	9	65	34	59	43
Zhou L	2003	1999-1999	Central China	Proportion method	238																				238	106		52

## Sheet: Notes
Item	Note
First Author*	the study has been splited into two studies based on the enrollment duration or region
DST	drug susceptibility testing
H	isoniazid
R	rifampicin
S	streptomycin
E	ethambutol
HR	be resistant to isoniazid and rifampicin
HRS	be resistant to isoniazid, rifampicin and streptomycin
HRE	be resistant to isoniazid, rifampicin and ethambutol
HRSE	be resistant to isoniazid, rifampicin, streptomycin and ethambutol
BACTEC	BACTEC 460 TB system of anti-tubercular screening
